# Supplementary material for: Cap-independent translation and a precisely located RNA sequence enable SARS-CoV-2 to control host translation and escape anti-viral response
Source: Nucleic Acids Res. 2022 Jul 18;50(14):8080–92. doi: 10.1093/nar/gkac615 (PMC9371909; doi:10.1093/nar/gkac615)
Supplement: gkac615_Supplemental_Files [file gkac615_supplemental_files.zip]

Archive with 4 entries (4 files):
- SFigs_Slobodin_updated.pdf
- Supplementary Tables legends.docx
- Table S1.xlsx
- Table S2.xlsx
