# Supplementary material for: Cap-independent translation and a precisely located RNA sequence enable SARS-CoV-2 to control host translation and escape anti-viral response
Source: Nucleic Acids Res. 2022 Jul 18;50(14):8080–92. doi: 10.1093/nar/gkac615 (PMC9371909; doi:10.1093/nar/gkac615)
Supplement: gkac615_Supplemental_Files [file gkac615_supplemental_files.zip › Table S1.xlsx]

## Sheet: Sheet1
	Oligonucleotides used in this study
	Number	Sequence (5' -> 3')	Notes
	1	GATTACGCTAGCCTCGAATTCATGGAGAGTCTTGTACCCG
	2	GTTAACGTACGATATCGGTACTCAGCCGCCGTTCAGTTCG
	3	GCAGTCATCACCATTCCGGAATGGAGAGTCTTGTACCCGG
	4	GCCACCAGTCTGATGAAGCATTAGCCGCCGTTCAGTTCG
	5	CTTAAGCTTGGTACCGAGCTCGGATCCTCAGCCGCCGTTCAGTTCG
	6	CGATAAGCCAGTAAGCAGTGGGTTCTTCAGCCGCCGTTCAGTTCG
	7	GAAACCACCCCTACTCCTAATCC	detection of eIF4E via qRT-PCR
	8	AGAGTGCCCATCTGTTCTGTA
	9	CGAAATGTTAAGCCGTGGATTCA	detection of eIF4A1 via qRT-PCR
	10	CTCAAGCACATCAGAAGGCAT
	11	CCCGAAAAGAACCACGCAAG	detection of eIF4G1 via qRT-PCR
	12	TTCCCCTCGATCCTTATCAGC
	13	caaGGTACCaaaggtttataccttcccaggtaacaaaccaaccaactttcgatctcttgtagatctgttctctaaacgaa	Primers used to create the genomic viral 5'UTR
	14	tgcgtgagtgcactaagcatgcagccgagtgacagccacacagattttaaagttcgtttagagaacagatctacaagaga
	15	catgcttagtgcactcacgcagtataattaataactaattactgtcgttgacaggacacgagtaactcgtctatcttctg
	16	cgaaacctagatgtgctgatgatcggctgcaacacggacgaaaccgtaagcagcctgcagaagatagacgagttactcgt
	17	atcatcagcacatctaggtttcgtccgggtgtgaccgaaaggtaagGGATCCaac
	18	CACaagcttATGggctccagcCACCACCA
	19	CAAggtaccTTACACGGCGATCTTGCCT
	20	CAActcgagATGGCTTCCAAGGTGTACGA
	21	CAAgtcgacTTACTGCTCGTTCTTCAGCAC
	22	CAActcgagaaaggtttataccttcccaggtaaca
	23	CAAgtcgaccttacctttcggtcacaccc
	24	CACctcgagGCCCCTCTCCCTCC
	25	CACgtcgacTGTGGCCATATTATCATCG
	26	gatctcttgtagatctgttctctaaacgaacggATGGCTTCCAAGGTGTACG
	27	AGAAGGCACAGTCGAGGCTGATCAGTAGAAGGCACAGTCGAGGTTGTGTA
	28	CCCTATCAGTGATAGAGATCTCCCTATCAGaaaggtttataccttcccaggtaacaaaccaaccaactttcgatctcttgtagatctgttctctaa
	29	caaGCGGCCGCTAGAAGGCACAGTCGAGGTT
	30	CAActcgagTTACTGCTCGTTCTTCAGCACGC
	31	ACAGTCGAGGCTGATCAGCGTTACTGCTCGTTCTTCAGCACG
	32	GGTCTATATAAGCAGAGCTCTCTGGCTAACTAttaaaggtttataccttcccaggtaac
	33	ttttttttttttttttttttttttttttttAGGCACAGTCGAGGTTGTGTA
	34	aacgcaaTAATACGACTCACTATAGGGaaaggtttatacctagccaggtaacaaaccaaccaactttcg	T7_poly(Y)mut
	35	aacgcaaTAATACGACTCACTATAGGGaaaggtttataccttccccatcgacaaaccaaccaactttcgatctcttgtag	T7_S1M
	36	aacgcaaTAATACGACTCACTATAGGGaaaggtttacgatttcccaatcgacaaaccaaccaactttcgatctcttgtag	T7_S1Mcomp
	37	aacgcaaTAATACGACTCACTATAGGGaaaACCAACTTTCggtttataccttcccaggtaaca	T7-SL1+10
	38	aacgcaaTAATACGACTCACTATAGGGaaaACCAACTTTCACCAACTTTCggtttataccttcccaggtaaca	T7-SL1+20
	39	aacgcaaTAATACGACTCACTATAGGGaaaggtttataccttcccaggtaacaaaccATCCAGCCTCCGGACTCTA	T7-RlucCTRL+30
	40	aacgcaaTAATACGACTCACTATAGGGaaaggtttataccttccaggtaacaaaccaaccaactttcg	T7-YY5
	41	aacgcaaTAATACGACTCACTATAGGGaaaggtttatacctccaggtaacaaaccaaccaactttcg	T7-YY4
	42	aacgcaaTAATACGACTCACTATAGGGaaaggtttataTTttcccaggtaacaaaccaaccaactttcg	T7-CCtoTT
	43	aacgcaaTAATACGACTCACTATAGGGaaaggtttataTcttcccaggtaacaaaccaaccaactttcg	T7-CCtoTC
	44	aacgcaaTAATACGACTCACTATAGGGatggctgcgtgagacacacgtagccaaccaactttcgatctcttgtagatctg	T7-Chikun
	45	aacgcaaTAATACGACTCACTATAGGGaaaggtttAAAccttcccaggtaacaaaccaaccaactttcg	T7-CoV_AAA
	46	aacgcaaTAATACGACTCACTATAGGGaaaggtttTTTccttcccaggtaacaaaccaaccaactttcg	T7-CoV_TTT
	47	aacgcaaTAATACGACTCACTATAGGGaaaggtttGGGccttcccaggtaacaaaccaaccaactttcg	T7-CoV_GGG
	48	AAGGTGAAGGTCGGAGTCAAC	detection of GAPDH in qRT-PCR
	49	GGGGTCATTGATGGCAACAATA
	50	CGCTCCACGAAGCTCTTGATGTA	reverse transcription of Rluc
	51	cgagttttccggtaagacctttc	reverse transcription of Ffly
	52	AACGCTATTGTCGAGGGAGCTA	Rluc distal region
	53	CGCTCCACGAAGCTCTTGATGTA
	54	GACAAGATCAAGGCCATCGTCCAT	Rluc proximal region
	55	TCTTCGCTCTTGATCAGGGCGATA
	56	cggaaagacgatgacggaaa	Firefly 3'UTR
	57	cgagttttccggtaagacctttc
	58	GTTCCAGCAAACGCACAAGC	GOSR2
	59	AAGGTTCGAGACAGAAGCTCT
	60	CCATCACCGGATTCCATGACC	ZNF596
	61	GCCAATAGAGACCAGATGACTGA
	62	CCTCCGCATCCTTCAAGATTC	SPIN3
	63	GAGCCATCGTCTTTGGCGTAT
	64	GCCGTCAGATCCTTAAAGGTC	WNK1
	65	CCAGTAGGGCCGGTGATAA
	66	AGCAATACGGCCTGGATGTT	HIST2H1AE
	67	TGGCCATCCGCAACGATGA
	68	TGGCCATCCGCAACGATGA	HIST1H2AI
	69	CTTCTACTTGCCCTTCGCCTTGT
	70	TACAAGGTGCTGAAGCAAGTCC	HIST1H2BH
	71	AGGTGATGGTCGAACGCTTGT
	72	AGTACCTAACTGCCGAGATCCT	HIST1H2AM
	73	GCCCTGAGCGATGGTAACTTT
	74	aacgcaaTAATACGACTCACTATAGGGaaaggtttCCCccttcccaggtaacaaaccaaccaactttcg	T7-CoV_CCC
	75	aggTTGTGTACCGAGGACCA	rev primer for detection of Rluc with intron
	76	cgaggTTGTGTACTGCTCTCAT	rev primer for detection of Rluc w/o intron
	77	TTCCAACGCTATTGTCGAGG	common for primer for detection of Rluc
	78	aacgcaaTAATACGACTCACTATAGGGATCCAcCCTCCtaACTCTAaCaTTTAAACTTAAGCTTGGTACCGAGC	IVT of Rluc w/o Gs in cap-proximal region
	79	AAGGCACAGTCGAGGTT	reverse transcription of Rluc with barcodes
	80	GCGTGCTTCTCGGAATCATAGT	Rev primer for intron detection in Rluc
