# Supplementary material for: Cap-independent translation and a precisely located RNA sequence enable SARS-CoV-2 to control host translation and escape anti-viral response
Source: Nucleic Acids Res. 2022 Jul 18;50(14):8080–92. doi: 10.1093/nar/gkac615 (PMC9371909; doi:10.1093/nar/gkac615)
Supplement: gkac615_Supplemental_Files [file gkac615_supplemental_files.zip › Table S2.xlsx]

## Sheet: Fig 4A
			MRC5								MCF7
			no_insert	CoV 5'UTR	EMCV	CoV_flipped	EMCV_flipped				no_insert	CoV 5'UTR	EMCV	CoV_flipped	EMCV_flipped
Exp#1	Rluc	NT	13797.8	12889.2	30423	49006	22433		Rluc	NT	357192	417918	1221350	447548	462041
		Torin1	16362.1	15101.6	22058	31695	21314.6			Torin1	249934	333906	886205	268189	271492
	Ffly	NT	294355	111075	222219	1467545	1025755		Ffly	NT	4511655	2146865	5025465	8472385	12038725
		Torin1	293046	90295.1	108543	660916	625567			Torin1	3265295	1641205	4477935	6108105	5422655
Exp#2	Rluc	NT	20180.1	18603	41640.9	61314.2	32544.2		Rluc	NT	271085	449596	1472110	383026	305026
		Torin1	12520.6	17945.9	30598.6	53063.9	28117.1			Torin1	212544	261890	770385	172337	235061
	Ffly	NT	429909	123125	287608	1826675	1718305		Ffly	NT	3320255	2419415	8646905	9408815	9025855
		Torin1	275231	101824	209906	1305475	925590			Torin1	2383585	1374715	4088815	5422675	7314535
Exp#3	Rluc	NT	18951.1	15796.7	30127.6	56850.4	25733.6		Rluc	NT	184375	337729	1035250	237441	364885
		Torin1	15198.3	17962.8	27132.2	48839	24086.2			Torin1	199389	259956	759294	205249	177576
	Ffly	NT	403641	113093	211113	1687625	822231		Ffly	NT	1364135	1436245	4771545	5342485	9678175
		Torin1	311848	100191	188378	898576	457040			Torin1	2472915	1236085	3384915	5129935	5630525
Exp#4	Rluc	NT	16534.3	16170.3	32735.6	42679.4	22485.4		Rluc	NT	432178	557304	1644190	480474	342767
		Torin1	11767.9	19739.3	26409	45401.1	16827.9			Torin1	285483	340394	939394	225680	251416
	Ffly	NT	487545	109407	167911	996342	811142		Ffly	NT	5319595	2946645	8948435	9884485	8874835
		Torin1	184436	94173.4	161600	772880	340859			Torin1	3855205	2028585	5198315	6602975	6982415

## Sheet: Fig 4C
			MRC5						MCF7
			no_insert	CoV2	EMCV				no_insert	CoV2	EMCV
Exp#1	Rluc	GFP	2952.53	3491.13	10122.3				95840.5	121964	196762
		NSP1	1677.37	3042.96	4873.46				33801.9	103556	102438
	Ffly	GFP	22920.3	8949.85	35387.5				1739355	953140	1746225
		NSP1	11837.4	5599.78	14118				492500	284089	559010
Exp#2	Rluc	GFP	4755.79	2701.75	14405.6				87903.2	100942	196691
		NSP1	2312.33	2478.08	4849.34				29133	97925.7	91150.1
	Ffly	GFP	44133.5	8069.85	43812				1633765	783695	1808415
		NSP1	18527.9	6266.85	20676.9				375791	246391	447618
Exp#3	Rluc	GFP	3618.08	4584.41	12325.2				69349.1	90873.7	146941
		NSP1	1778.09	2086.67	4019.85				26415.1	84269.3	72284.7
	Ffly	GFP	28002.8	12765.3	39453.9				1142195	640205	1250615
		NSP1	13386.7	4420.33	11276.8				364163	212308	284361
Exp#4	Rluc	GFP	3598.17	3489.73	7697.88				90288.6	104011	203828
		NSP1	1422.62	2900.31	3651.49				33037.5	82587.3	85722.8
	Ffly	GFP	22907.2	9153.32	20712.8				2063065	1015915	2008775
		NSP1	9854.13	5344.85	9268.31				598944	280271	469684

## Sheet: Fig 3C
	mRNA ↓
		treatment→	NSP1	GFP	NSP1	GFP	NSP1	GFP	NSP1	GFP	NSP1	GFP	NSP1	GFP	NSP1	GFP	NSP1	GFP
	CTRL_90		36895.9	46157.6	35040.5	42590	27600.2	43329.4	34544.6	56676.5	28885	46033.2	18859.2	20846.3	41241.8	63677	21766.4	42807.8
	Gen_265		53598	33725	42782.7	38010.3	17950.8	16651	24377.7	18853.1	24195.5	17587.8	146105	69532.4	125142	50330	22953	11242.1
	Subgen_72		9611.92	4822.44	7681.6	5169.79	35525.1	25487.6	19117.5	12780.3	40881.5	26924.2	24140.1	19207.5	6477.69	3935.14	13408.5	9033.1
	polyY(6)		280251	146767	259023	155241	227410	164058	253019	207552	301461	232888
	polyY(5)		507304	435958	474598	441641	259150	249925	355909	256604
	polyY(CC/TT)		2224.26	1071.12	1427.21	1123.68	4854.23	3586.2	5819.91	3574.13	5105.45	6074.84
	polyY(C/T)		195068	116498	168476	120825	55868.5	37300.7	68000.4	48457.4	49427.3	59558.1
	Chikungunia SL1		118837	130273	92821.3	154761	54320.9	54377.4	70983.7	77268.1	52748	75321.9	14341.7	16567.5	13191.3	13446
	TATA/TaAa		40850	25897.8	44219.6	33949.1	38310.5	23664.5
	TATA/TtTt		30487.4	23834.5	35506	22685.1	32199	24533
	TATA/Tggg		86741.9	129814	114390	165387	86733.6	163588
	S1_mut		5754.12	3192.6	1528.74	784.382	6623.73	2320.28
	S1_comp		119603	174754	16298.7	17317	9827.6	11137.7	19427.8	23962.7	6976.9	7167.54
	72+10		28100.8	35705.7	46260.1	76649.1	40719.3	47693.9	4559.62	5429.51	2584.42	3426.16	102983	161272	118998	154412	43240.8	54648.3
	72+20		27840.8	9181.98	177000	92983.3	203668	72894.4	61601.9	34262.6
	polyY_mut		549886	597918	615684	713678	591211	709717	546605	609444
	TATA/TCCC		184988	165879	137352	81178.6	260617	174841

## Sheet: Fig 3H
		siCTRL		sieIF4E		sieIF4G1		sieIF4A1
Exp#1 ↓		GFP	NSP1	GFP	NSP1	GFP	NSP1	GFP	NSP1
#1	Rluc	866276	10064650	164401	2812770	254090	2210920	279171	1622230
		870148	5450850	151191	2202640	300159	2132960	291053	1582310
	Ffly	350347	173056	114023	113926	171328	78104.2	135876	62898.5
		421208	112741	102093	91267.1	225877	78664.1	156600	57117.4
#2	Rluc	641353	4344020	139791	1688940	189230	1565130	194032	1272370
		607014	4120200	105476	1364220	195655	1435710	193438	670858
	Ffly	487210	166076	139083	109526	208966	76717.2	146644	67815.8
		542493	173170	122445	108834	199640	94142.3	153857	48167.2
#3	Rluc	563637	5845230			179151	1793720	199758	1012640
		490232	4208360			162609	1664400	187490	918217
	Ffly	861308	502665			357283	245719	282912	147882
		847618	441017			328418	275553	261677	128437
#4	Rluc	356051	2014640	136478	376159	80581.4	436019	104344	584901
		328785	1912760	114240	355957	74351.4	739296	115234	426505
	Ffly	258116	157160	85319.8	28800.5	73959.8	57770.1	83902.8	92822.6
		293404	138863	84958.9	32185	89970.5	83220	147382	53733.5

## Sheet: Fig 4D
		exp#1		exp#2		exp#3		exp#4
		GFP	NSP1	GFP	NSP1	GFP	NSP1	GFP	NSP1
CTRL 5'UTR		6792.86	37432.9	4029.35	17816.8	2113.83	7052.43	1173.54	5468.18
genomic		16238.4	113466	7668.39	79554.1	7360.88	52226.2	5051.52	35747
sub-genomic		10107.3	44574.2	5274.35	32610.9	3524.84	16954.9	2581.72	12570.1

## Sheet: Fig 4E
		exp#1			exp#2
RNA_cap0		GFP	NSP1		GFP	NSP1
	CTRL_90	899.195	775.755		808.463	582.282
	ECMV IRES	398.227	639.508		367.01	536.427
	HTLV IRES	324.803	480.002		288.501	433.982
	HCV IRES	233.379	283.015		214.41	274.849
	PV IRES	434.163	819.062		500.09	813.717
	Apaf1 IRES	183.607	202.775		142.753	164.672
		GFP	NSP1		GFP	NSP1
DNA_plasmid
	CTRL_90	2135775	863486		2.08454e+06	956899
	ECMV IRES	98756.2	87260.9		92259	75434.8
	HTLV IRES	2.11011e+06	1.39259e+06		2.48003e+06	1.21277e+06
	HCV IRES	1.07909e+06	1246347		1.26521e+06	992667
	PV IRES	57547.8	131302		77078.1	107977
	Apaf1 IRES	385879	642421		407550	450148

## Sheet: Fig 4B
		Exp#1	Exp#2	Exp#3	Exp#4
	CTRL	2113.83	1173.54	4959.81	2729.89
	Genomic	7360.88	5051.52	12697.8	10480.1
	Sub-gen	3524.84	2581.72	7734.67	5340.61

## Sheet: Fig 3G
		Exp#1	Exp#2	Exp#3	Exp#4	Exp#5	Exp#6
	Biol. Repeats
GFP	1	140746	145174	149167	106819	329280	276867
	2	131595	109108	110041	78491.3	264209	311310
	3	113346	95295.7	76733	63262	230246	197421
	4	126363	90569.3	105241	98988.9	164739	155686
NSP1	1	227838	169860	205743	159246	393919	533300
	2	131988	172352	246361	187834	331350	515866
	3	409568	243880	366490	241017	324445	471493
	4	501561	196768	360919	249848	383239	487072

## Sheet: Fig 4I
			GFP								NSP1
			1	2	3	4		Biological repeats			1	2	3	4
exp#1	Rluc	non-treated	248543	200173	266179	184107					84491.9	65554.2	88400.9	59829.1
		Torin1	88038.7	91701.8	128911	109951					39110.3	32681.2	37658.4	46744.3
	Ffly	non-treated	360001	227367	359559	207491					131601	112203	121101	105269
		Torin1	111530	98610.3	117934	121597					53587.6	78283.3	58860.6	65707.8
exp#2	Rluc	non-treated	388744	487642	433445	454802					137740	102962	97022.1	85425.3
		Torin1	228111	159659	260395	216680					95195.9	77596	81533.2	64035
	Ffly	non-treated	563194	738203	710606	785085					329154	269427	308425	309432
		Torin1	195318	111404	257558	256187					194992	166432	161810	143823
exp#3	Rluc	non-treated	299946	226503	183709	219875					24229.4	16368.9	10436.9	17872.8
		Torin1	123495	111806	129195	101306					9000.37	12946.9	12171.2	10285.4
	Ffly	non-treated	393429	269778	243169	298314					47026.8	36048.3	50041.4	61761.1
		Torin1	119760	115629	106552	58784.9					23407.3	26728.6	34048.7	32104.6
exp#4	Rluc	non-treated	1101870	1451990	1475480	1824330					149672	202728	204257	184708
		Torin1	560476	787507	736985	719540					133128	131844	139833	145393
	Ffly	non-treated	204052	259361	257669	285386					46933.7	59796.4	48533.9	55528.4
		Torin1	82625.1	113456	96339.8	106231					35170	44231.9	38173.4	33272.1
